# Supplementary material for: Reliability of EuroSCORE II on Prediction of Thirty-Day Mortality and Long-Term Results in Patients Treated with Sutureless Valves
Source: J Clin Med. 2024 Jul 8;13(13):3986. doi: 10.3390/jcm13133986 (PMC11242606; doi:10.3390/jcm13133986)
Supplement: Supplementary file 1 [file jcm-13-03986-s001.zip]

Archive with 1 entries (1 files):
- jcm-3027437-supplementary.pdf
